# Supplementary material for: New Therapeutic Strategies in Retinal Vascular Diseases: A Lipid Target, Phosphatidylserine, and Annexin A5—A Future Theranostic Pairing in Ophthalmology
Source: Pharmaceuticals (Basel). 2024 Jul 24;17(8):979. doi: 10.3390/ph17080979 (PMC11357257; doi:10.3390/ph17080979)
Supplement: Supplementary file 1 [file pharmaceuticals-17-00979-s001.zip]

Archive with 1 entries (1 files):
- pharmaceuticals-3055839-supplementary.pdf
